# Supplementary material for: Identification and Validation of a Prognostic Signature for Thyroid Cancer Based on Ferroptosis-Related Genes
Source: Genes (Basel). 2022 Jun 1;13(6):997. doi: 10.3390/genes13060997 (PMC9222385; doi:10.3390/genes13060997)
Supplement: Supplementary file 1 [file genes-13-00997-s001.zip]

Archive with 1 entries (1 files):
- genes-1697920-supplementary.pdf
